# Supplementary material for: Faecal microbiota transplant ameliorates gut dysbiosis and cognitive deficits in Huntington’s disease mice
Source: Brain Commun. 2022 Aug 12;4(4):fcac205. doi: 10.1093/braincomms/fcac205 (PMC9400176; doi:10.1093/braincomms/fcac205)
Supplement: fcac205_Supplementary_Data [file fcac205_supplementary_data.zip]

Archive with 12 entries (12 files):
- Revision_1_decision_letter.pdf
- Revision_2_decision_letter.pdf
- Supplementary Figure 1.png
- Supplementary Figure 2.png
- Supplementary Figure 3.png
- Supplementary figure legends.docx
- Supplementary Tables.pdf
- Manuscript_original_submission.pdf
- Manuscript_revision-1.pdf
- Original-submission-decision-letter.pdf
- Response_to_reviewers_comments_original.pdf
- Response_to_reviewers_comments_revision_1.pdf
